# Supplementary material for: Exploratory Assessment of Proteomic Network Changes in Cerebrospinal Fluid of Mild Cognitive Impairment Patients: A Pilot Study
Source: Biomolecules. 2023 Jul 8;13(7):1094. doi: 10.3390/biom13071094 (PMC10377001; doi:10.3390/biom13071094)
Supplement: Supplementary file 1 [file biomolecules-13-01094-s001.zip]

Archive with 2 entries (2 files):
- Supplementary Material File S1.pdf
- Supplementary Tables.xlsx
